# Supplementary material for: Liquid Biopsies Based on Cell-Free DNA Integrity as a Biomarker for Cancer Diagnosis: A Meta-Analysis
Source: Diagnostics (Basel). 2024 Jul 9;14(14):1465. doi: 10.3390/diagnostics14141465 (PMC11276058; doi:10.3390/diagnostics14141465)
Supplement: Supplementary file 1 [file diagnostics-14-01465-s001.zip]

Archive with 1 entries (1 files):
- diagnostics-3045494-supplementary.pdf
